# Supplementary material for: Poly(rC)-Binding Protein 2 Does Not Directly Participate in HCV Translation or Replication, but Rather Modulates Genome Packaging
Source: Viruses. 2024 Jul 30;16(8):1220. doi: 10.3390/v16081220 (PMC11359930; doi:10.3390/v16081220)
Supplement: Supplementary file 1 [file viruses-16-01220-s001.zip]

Archive with 1 entries (1 files):
- viruses-3117738-supplementary.pdf
